# Supplementary material for: TTDB: a comprehensive Transcriptome Turnover Database for exploring mRNA stability
Source: Nucleic Acids Res. 2025 Oct 29;54(D1):D350–7. doi: 10.1093/nar/gkaf1093 (PMC12807992; doi:10.1093/nar/gkaf1093)
Supplement: gkaf1093_Supplemental_File [file gkaf1093_supplemental_file.xlsx]

## Sheet: Sheet1
pmid	species_name	title	authors	journal	abstract	keywords	throughput_type	gse_accession	publication_date	publication_date_type
27436874	Zebrafish	Codon identity regulates mRNA stability and translation efficiency during the maternal-to-zygotic transition.	Bazzini, Ariel A; Del Viso, Florencia; Moreno-Mateos, Miguel A; Johnstone, Timothy G; Vejnar, Charles E; Qin, Yidan; Yao, Jun; Khokha, Mustafa K; Giraldez, Antonio J	The EMBO journal	Cellular transitions require dramatic changes in gene expression that are supported by regulated mRNA decay and new transcription. The maternal-to-zygotic transition is a conserved developmental progression during which thousands of maternal mRNAs are cleared by post-transcriptional mechanisms. Although some maternal mRNAs are targeted for degradation by microRNAs, this pathway does not fully exp…	codon optimality; decay; maternal‐to‐zygotic transition; translation; zebrafish	high		2016-07-19	Electronic
31399345	Zebrafish	RNA 5-Methylcytosine Facilitates the Maternal-to-Zygotic Transition by Preventing Maternal mRNA Decay.	Yang, Ying; Wang, Lu; Han, Xiao; Yang, Wen-Lan; Zhang, Mengmeng; Ma, Hai-Li; Sun, Bao-Fa; Li, Ang; Xia, Jun; Chen, Jing; Heng, Jian; Wu, Baixing; Chen, Yu-Sheng; Xu, Jia-Wei; Yang, Xin; Yao, Huan; Sun, Jiawei; Lyu, Cong; Wang, Hai-Lin; Huang, Ying; Sun, Ying-Pu; Zhao, Yong-Liang; Meng, Anming; Ma, Jinbiao; Liu, Feng; Yang, Yun-Gui	Molecular cell	The maternal-to-zygotic transition (MZT) is a conserved and fundamental process during which the maternal environment is converted to an environment of embryonic-driven development through dramatic reprogramming. However, how maternally supplied transcripts are dynamically regulated during MZT remains largely unknown. Herein, through genome-wide profiling of RNA 5-methylcytosine (m<sup>5</sup>C) …	5-methylcytosine; Pabpc1a; RNA methylation; Ybx1; cold shock domain; early embryogenesis; maternal mRNA decay; maternal-to-zygotic transition; zebrafish; π-π interactions	high		2019-08-06	Electronic
33402205	Zebrafish	Crosstalk between codon optimality and cis-regulatory elements dictates mRNA stability.	Medina-Muñoz, Santiago Gerardo; Kushawah, Gopal; Castellano, Luciana Andrea; Diez, Michay; DeVore, Michelle Lynn; Salazar, María José Blanco; Bazzini, Ariel Alejandro	Genome biology	The regulation of messenger RNA (mRNA) stability has a profound impact on gene expression dynamics during embryogenesis. For example, in animals, maternally deposited mRNAs are degraded after fertilization to enable new developmental trajectories. Regulatory sequences in 3' untranslated regions (3'UTRs) have long been considered the central determinants of mRNA stability. However, recent work ind…	Codon optimality; MicroRNA; Xenopus; Zebrafish; m6A; miR-430	high		2021-01-05	Electronic
30110627	Fruit fly	Attenuated Codon Optimality Contributes to Neural-Specific mRNA Decay in Drosophila.	Burow, Dana A; Martin, Sophie; Quail, Jade F; Alhusaini, Najwa; Coller, Jeff; Cleary, Michael D	Cell reports	Tissue-specific mRNA stability is important for cell fate and physiology, but the mechanisms involved are not fully understood. We found that zygotic mRNA stability in Drosophila correlates with codon content: optimal codons are enriched in stable transcripts associated with metabolic functions like translation, while non-optimal codons are enriched in unstable transcripts, including those associ…	Drosophila; codon optimality; development; mRNA stability; nervous system; tRNA	high		2018-08-14	Print
35390159	Fruit fly	Modulation of RNA stability regulates gene expression in two opposite ways: through buffering of RNA levels upon global perturbations and by supporting adapted differential expression.	Faucillion, Marie-Line; Johansson, Anna-Mia; Larsson, Jan	Nucleic acids research	The steady state levels of RNAs, often referred to as expression levels, result from a well-balanced combination of RNA transcription and decay. Alterations in RNA levels will therefore result from tight regulation of transcription rates, decay rates or both. Here, we explore the role of RNA stability in achieving balanced gene expression and present genome-wide RNA stabilities in Drosophila mela…		high		2022-05-06	Print
36649329	Fruit fly	Combined modelling of mRNA decay dynamics and single-molecule imaging in the Drosophila embryo uncovers a role for P-bodies in 5' to 3' degradation.	Forbes Beadle, Lauren; Love, Jennifer C; Shapovalova, Yuliya; Artemev, Artem; Rattray, Magnus; Ashe, Hilary L	PLoS biology	Regulation of mRNA degradation is critical for a diverse array of cellular processes and developmental cell fate decisions. Many methods for determining mRNA half-lives rely on transcriptional inhibition or metabolic labelling. Here, we use a non-invasive method for estimating half-lives for hundreds of mRNAs in the early Drosophila embryo. This approach uses the intronic and exonic reads from a …		high		2023-01-17	Electronic
24284625	Human	N6-methyladenosine-dependent regulation of messenger RNA stability.	Wang X, Lu Z, Gomez A, Hon GC, Yue Y, Han D, Fu Y, Parisien M, Dai Q, Jia G, Ren B, Pan T, He C	Nature	N(6)-methyladenosine (m(6)A) is the most prevalent internal (non-cap) modification present in the messenger RNA of all higher eukaryotes. Although essential to cell viability and development, the exact role of m(6)A modification remains to be determined. The recent discovery of two m(6)A demethylases in mammalian cells highlighted the importance of m(6)A in basic biological functions and disease.…		high	GSE49339	2013-11-27	Electronic
24417896	Human	Differential protein occupancy profiling of the mRNA transcriptome.	Schueler M, Munschauer M, Gregersen LH, Finzel A, Loewer A, Chen W, Landthaler M, Dieterich C	Genome Biol	BACKGROUND: RNA-binding proteins (RBPs) mediate mRNA biogenesis, translation and decay. We recently developed an approach to profile transcriptome-wide RBP contacts on polyadenylated transcripts by next-generation sequencing. A comparison of such profiles from different biological conditions has the power to unravel dynamic changes in protein-contacted cis-regulatory mRNA regions without a priori…		high	GSE49831	2014-01-13	Electronic
25038827	Human	The ribonuclease activity of SAMHD1 is required for HIV-1 restriction.	Ryoo, Jeongmin; Choi, Jongsu; Oh, Changhoon; Kim, Sungchul; Seo, Minji; Kim, Seok-Young; Seo, Daekwan; Kim, Jongkyu; White, Tommy E; Brandariz-Nuñez, Alberto; Diaz-Griffero, Felipe; Yun, Cheol-Heui; Hollenbaugh, Joseph A; Kim, Baek; Baek, Daehyun; Ahn, Kwangseog	Nature medicine	The HIV-1 restriction factor SAM domain- and HD domain-containing protein 1 (SAMHD1) is proposed to inhibit HIV-1 replication by depleting the intracellular dNTP pool. However, phosphorylation of SAMHD1 regulates its ability to restrict HIV-1 without decreasing cellular dNTP levels, which is not consistent with a role for SAMHD1 dNTPase activity in HIV-1 restriction. Here, we show that SAMHD1 pos…		high	GSE58418	2014-07-20	Electronic
27257258	Human	TT-seq maps the human transient transcriptome.	Schwalb B, Michel M, Zacher B, Frühauf K, Demel C, Tresch A, Gagneur J, Cramer P	Science	Pervasive transcription of the genome produces both stable and transient RNAs. We developed transient transcriptome sequencing (TT-seq), a protocol that uniformly maps the entire range of RNA-producing units and estimates rates of RNA synthesis and degradation. Application of TT-seq to human K562 cells recovers stable messenger RNAs and long intergenic noncoding RNAs and additionally maps transie…		high	GSE75792	2016-06-03	Print
27927715	Human	Chromatin environment, transcriptional regulation, and splicing distinguish lincRNAs and mRNAs.	Melé M, Mattioli K, Mallard W, Shechner DM, Gerhardinger C, Rinn JL	Genome Res	While long intergenic noncoding RNAs (lincRNAs) and mRNAs share similar biogenesis pathways, these transcript classes differ in many regards. LincRNAs are less evolutionarily conserved, less abundant, and more tissue-specific, suggesting that their pre- and post-transcriptional regulation is different from that of mRNAs. Here, we perform an in-depth characterization of the features that contribut…		high	GSE80046	2016-12-07	Electronic
29438994	Human	DRUID: a pipeline for transcriptome-wide measurements of mRNA stability.	Lugowski A, Nicholson B, Rissland OS	RNA	Control of messenger RNA (mRNA) stability is an important aspect of gene regulation. The gold standard for measuring mRNA stability transcriptome-wide uses metabolic labeling, biochemical isolation of labeled RNA populations, and high-throughput sequencing. However, difficult normalization procedures have inhibited widespread adoption of this approach. Here, we present DRUID (for determination of…	bioinformatics, mRNA decay, metabolic labeling	high	GSE99517	2018-02-08	Electronic
29476152	Human	Recognition of RNA N6-methyladenosine by IGF2BP proteins enhances mRNA stability and translation.	Huang H, Weng H, Sun W, Qin X, Shi H, Wu H, Zhao BS, Mesquita A, Liu C, Yuan CL, Hu YC, Hüttelmaier S, Skibbe JR, Su R, Deng X, Dong L, Sun M, Li C, Nachtergaele S, Wang Y, Hu C, Ferchen K, Greis KD, Jiang X, Wei M, Qu L, Guan JL, He C, Yang J, Chen J	Nat Cell Biol	N6-methyladenosine (m6A) is the most prevalent modification in eukaryotic messenger RNAs (mRNAs) and is interpreted by its readers, such as YTH domain-containing proteins, to regulate mRNA fate. Here, we report the insulin-like growth factor 2 mRNA-binding proteins (IGF2BPs; including IGF2BP1/2/3) as a distinct family of m6A readers that target thousands of mRNA transcripts through recognizing th…		high	GSE90686	2018-02-23	Electronic
31527111	Human	Coding regions affect mRNA stability in human cells.	Narula A, Ellis J, Taliaferro JM, Rissland OS	RNA	A new paradigm has emerged that coding regions can regulate mRNA stability in model organisms. Here, due to differences in cognate tRNA abundance, synonymous codons are translated at different speeds, and slow codons then stimulate mRNA decay. To ask if this phenomenon also occurs in humans, we isolated RNA stability effects due to coding regions using the human ORFeome collection. We find that m…	codons, mRNA stability, post-transcriptional regulation, translation elongation	high	GSE123165	2019-09-16	Electronic
34615539	Human	Differential regulation of mRNA fate by the human Ccr4-Not complex is driven by coding sequence composition and mRNA localization.	Gillen, Sarah L; Giacomelli, Chiara; Hodge, Kelly; Zanivan, Sara; Bushell, Martin; Wilczynska, Ania	Genome biology	Regulation of protein output at the level of translation allows for a rapid adaptation to dynamic changes to the cell's requirements. This precise control of gene expression is achieved by complex and interlinked biochemical processes that modulate both the protein synthesis rate and stability of each individual mRNA. A major factor coordinating this regulation is the Ccr4-Not complex. Despite pl…		high	GSE183148	2021-10-06	Electronic
34655516	Human	Genome-wide RNA structure changes during human neurogenesis modulate gene regulatory networks.	Wang J, Zhang T, Yu Z, Tan WT, Wen M, Shen Y, Lambert FRP, Huber RG, Wan Y	Mol Cell	The distribution, dynamics, and function of RNA structures in human development are under-explored. Here, we systematically assayed RNA structural dynamics and their relationship with gene expression, translation, and decay during human neurogenesis. We observed that the human ESC transcriptome is globally more structurally accessible than differentiated cells and undergoes extensive RNA structur…	RNA binding proteins, RNA modification, RNA structure, co-regulation, high-throughput sequencing, human neurogenesis, miRNAs, splicing, systems biology	high	GSE236224	2021-10-15	Electronic
35331218	Human	Sorting and packaging of RNA into extracellular vesicles shape intracellular transcript levels.	O'Grady T, Njock MS, Lion M, Bruyr J, Mariavelle E, Galvan B, Boeckx A, Struman I, Dequiedt F	BMC Biol	BACKGROUND: Extracellular vesicles (EVs) are released by nearly every cell type and have attracted much attention for their ability to transfer protein and diverse RNA species from donor to recipient cells. Much attention has been given so far to the features of EV short RNAs such as miRNAs. However, while the presence of mRNA and long noncoding RNA (lncRNA) transcripts in EVs has also been repor…	Exosomes, Extracellular vesicles, Gene regulation, HNRNPA2B1, lncRNA, mRNA	high	GSE198178	2022-03-24	Electronic
36705538	Human	Exon architecture controls mRNA m6A suppression and gene expression.	He PC, Wei J, Dou X, Harada BT, Zhang Z, Ge R, Liu C, Zhang LS, Yu X, Wang S, Lyu R, Zou Z, Chen M, He C	Science	N6-methyladenosine (m6A) is the most abundant messenger RNA (mRNA) modification and plays crucial roles in diverse physiological processes. Using a massively parallel assay for m6A (MPm6A), we discover that m6A specificity is globally regulated by suppressors that prevent m6A deposition in unmethylated transcriptome regions. We identify exon junction complexes (EJCs) as m6A suppressors that prote…		high	GSE162199	2023-01-27	Electronic
37339632	Human	Mechanisms of readthrough mitigation reveal principles of GCN1-mediated translational quality control.	Müller MBD, Kasturi P, Jayaraj GG, Hartl FU	Cell	Readthrough into the 3' untranslated region (3' UTR) of the mRNA results in the production of aberrant proteins. Metazoans efficiently clear readthrough proteins, but the underlying mechanisms remain unknown. Here, we show in Caenorhabditis elegans and mammalian cells that readthrough proteins are targeted by a coupled, two-level quality control pathway involving the BAG6 chaperone complex and th…	BAG6 complex, CCR4/NOT, GCN1, aging, codon optimality, collagens, cotranslational mRNA decay, disomes, readthrough mitigation, transmembrane proteins	high	GSE214396	2023-06-19	Electronic
37365312	Human	Globally reduced N6-methyladenosine (m6A) in C9ORF72-ALS/FTD dysregulates RNA metabolism and contributes to neurodegeneration.	Li Y, Dou X, Liu J, Xiao Y, Zhang Z, Hayes L, Wu R, Fu X, Ye Y, Yang B, Ostrow LW, He C, Sun S	Nat Neurosci	Repeat expansion in C9ORF72 is the most common genetic cause of amyotrophic lateral sclerosis (ALS) and frontotemporal dementia (FTD). Here we show that N6-methyladenosine (m6A), the most prevalent internal mRNA modification, is downregulated in C9ORF72-ALS/FTD patient-derived induced pluripotent stem cell (iPSC)-differentiated neurons and postmortem brain tissues. The global m6A hypomethylation …		high	GSE203581	2023-06-26	Electronic
37831104	Human	Low RNA stability signifies strong expression regulatability of tumor suppressors.	Gao X, Yi Y, Lv J, Li Y, Arulsamy K, Babu SS, Bruno I, Zhang L, Cao Q, Chen K	Nucleic Acids Res	RNA expression of a gene is determined by not only transcriptional regulation, but also post-transcriptional regulation of RNA decay. The precise regulation of RNA stability in the cell plays an important role in normal development. Dysregulation of RNA stability can lead to diseases such as cancer. Here we found tumor suppressor RNAs tended to decay fast in normal cell types when compared with o…		high	GSE197495	2023-11-27	Print
38347726	Human	Staufen1 Represses the FOXA1-Regulated Transcriptome by Destabilizing FOXA1 mRNA in Colorectal Cancer Cells.	Pasterczyk KR, Li XL, Singh R, Zibitt MS, Hartford CCR, Pongor L, Jenkins LM, Hu Y, Zhao PX, Muys BR, Kumar S, Roper N, Aladjem MI, Pommier Y, Grammatikakis I, Lal A	Mol Cell Biol	Transcription factors play key roles in development and disease by controlling gene expression. Forkhead box A1 (FOXA1), is a pioneer transcription factor essential for mouse development and functions as an oncogene in prostate and breast cancer. In colorectal cancer (CRC), FOXA1 is significantly downregulated and high FOXA1 expression is associated with better prognosis, suggesting potential tum…	FOXA1, RNA-binding protein, STAU1, colorectal cancer, mRNA stability, post-transcriptional regulation	high	GSE234877	2024-02-12	Electronic
39198433	Human	IGF2BP3 promotes mRNA degradation through internal m7G modification.	Liu C, Dou X, Zhao Y, Zhang L, Zhang L, Dai Q, Liu J, Wu T, Xiao Y, He C	Nat Commun	Recent studies have suggested that mRNA internal m7G and its writer protein METTL1 are closely related to cell metabolism and cancer regulation. Here, we identify that IGF2BP family proteins IGF2BP1-3 can preferentially bind internal mRNA m7G. Such interactions, especially IGF2BP3 with m7G, could promote the degradation of m7G target transcripts in cancer cells. IGF2BP3 is more responsive to chan…		high	GSE269962	2024-08-28	Electronic
39677659	Human	Decoding m6Am by simultaneous transcription-start mapping and methylation quantification.	Liu, Jianheng Fox; Hawley, Ben R; Nicholson, Luke S; Jaffrey, Samie R	bioRxiv : the preprint server for biology	<i>N</i> <sup>6</sup>,2'-<i>O</i>-dimethyladenosine (m<sup>6</sup>Am) is a modified nucleotide located at the first transcribed position in mRNA and snRNA that is essential for diverse physiological processes. m<sup>6</sup>Am mapping methods assume each gene uses a single start nucleotide. However, gene transcription usually involves multiple start sites, generating numerous 5' isoforms. Thus, ge…		high	GSE233655	2025-02-21	Electronic
25497548	Mouse	High-resolution sequencing and modeling identifies distinct dynamic RNA regulatory strategies.	Rabani M, Raychowdhury R, Jovanovic M, Rooney M, Stumpo DJ, Pauli A, Hacohen N, Schier AF, Blackshear PJ, Friedman N, Amit I, Regev A	Cell	Cells control dynamic transitions in transcript levels by regulating transcription, processing, and/or degradation through an integrated regulatory strategy. Here, we combine RNA metabolic labeling, rRNA-depleted RNA-seq, and DRiLL, a novel computational framework, to quantify the level; editing sites; and transcription, processing, and degradation rates of each transcript at a splice junction re…		high	GSE56977	2014-12-11	Electronic
25569111	Mouse	Stem cells. m6A mRNA methylation facilitates resolution of naïve pluripotency toward differentiation.	Geula S, Moshitch-Moshkovitz S, Dominissini D, Mansour AA, Kol N, Salmon-Divon M, Hershkovitz V, Peer E, Mor N, Manor YS, Ben-Haim MS, Eyal E, Yunger S, Pinto Y, Jaitin DA, Viukov S, Rais Y, Krupalnik V, Chomsky E, Zerbib M, Maza I, Rechavi Y, Massarwa R, Hanna S, Amit I, Levanon EY, Amariglio N, Stern-Ginossar N, Novershtern N, Rechavi G, Hanna JH	Science	Naïve and primed pluripotent states retain distinct molecular properties, yet limited knowledge exists on how their state transitions are regulated. Here, we identify Mettl3, an N(6)-methyladenosine (m(6)A) transferase, as a regulator for terminating murine naïve pluripotency. Mettl3 knockout preimplantation epiblasts and naïve embryonic stem cells are depleted for m(6)A in mRNAs, yet are viable.…		high	GSE61998	2015-01-01	Electronic
27178967	Mouse	Tristetraprolin binding site atlas in the macrophage transcriptome reveals a switch for inflammation resolution.	Sedlyarov V, Fallmann J, Ebner F, Huemer J, Sneezum L, Ivin M, Kreiner K, Tanzer A, Vogl C, Hofacker I, Kovarik P	Mol Syst Biol	Precise regulation of mRNA decay is fundamental for robust yet not exaggerated inflammatory responses to pathogens. However, a global model integrating regulation and functional consequences of inflammation-associated mRNA decay remains to be established. Using time-resolved high-resolution RNA binding analysis of the mRNA-destabilizing protein tristetraprolin (TTP), an inflammation-limiting fact…	PAR‐CLIP, inflammation, mRNA decay, macrophage	high	GSE78209	2016-05-13	Electronic
27746116	Mouse	CNOT3-Dependent mRNA Deadenylation Safeguards the Pluripotent State.	Zheng X, Yang P, Lackford B, Bennett BD, Wang L, Li H, Wang Y, Miao Y, Foley JF, Fargo DC, Jin Y, Williams CJ, Jothi R, Hu G	Stem Cell Reports	Poly(A) tail length and mRNA deadenylation play important roles in gene regulation. However, how they regulate embryonic development and pluripotent cell fate is not fully understood. Here we present evidence that CNOT3-dependent mRNA deadenylation governs the pluripotent state. We show that CNOT3, a component of the Ccr4-Not deadenylase complex, is required for mouse epiblast maintenance. It is …	embryonic stem cell, mRNA deadenylation, pluripotent state, pre-implantation development	high		2016-10-13	Electronic
28637692	Mouse	m6A mRNA modifications are deposited in nascent pre-mRNA and are not required for splicing but do specify cytoplasmic turnover.	Ke S, Pandya-Jones A, Saito Y, Fak JJ, Vågbø CB, Geula S, Hanna JH, Black DL, Darnell JE, Darnell RB	Genes Dev	Understanding the biologic role of N6-methyladenosine (m6A) RNA modifications in mRNA requires an understanding of when and where in the life of a pre-mRNA transcript the modifications are made. We found that HeLa cell chromatin-associated nascent pre-mRNA (CA-RNA) contains many unspliced introns and m6A in exons but very rarely in introns. The m6A methylation is essentially completed upon the re…	cell fractionation, m6A-CLIP, mRNA turnover, pre-mRNA	high	GSE86336	2017-05-15	Print
28945705	Mouse	Thiol-linked alkylation of RNA to assess expression dynamics.	Herzog VA, Reichholf B, Neumann T, Rescheneder P, Bhat P, Burkard TR, Wlotzka W, von Haeseler A, Zuber J, Ameres SL	Nat Methods	Gene expression profiling by high-throughput sequencing reveals qualitative and quantitative changes in RNA species at steady state but obscures the intracellular dynamics of RNA transcription, processing and decay. We developed thiol(SH)-linked alkylation for the metabolic sequencing of RNA (SLAM seq), an orthogonal-chemistry-based RNA sequencing technology that detects 4-thiouridine (s4U) incor…		high	GSE99978	2017-09-25	Electronic
31902669	Mouse	The Dynamics of Cytoplasmic mRNA Metabolism.	Eisen TJ, Eichhorn SW, Subtelny AO, Lin KS, McGeary SE, Gupta S, Bartel DP	Mol Cell	For all but a few mRNAs, the dynamics of metabolism are unknown. Here, we developed an experimental and analytical framework for examining these dynamics for mRNAs from thousands of genes. mRNAs of mouse fibroblasts exit the nucleus with diverse intragenic and intergenic poly(A)-tail lengths. Once in the cytoplasm, they have a broad (1000-fold) range of deadenylation rate constants, which corresp…	5-ethynyl uridine, PAL- seq, TAIL-seq, deadenylation rates, decapping rates, mRNA decay rates, mRNA uridylation, metabolic labeling, poly(A)-tail lengths	high	GSE134660	2020-01-02	Electronic
31949099	Mouse	N 6-methyladenosine of chromosome-associated regulatory RNA regulates chromatin state and transcription.	Liu J, Dou X, Chen C, Chen C, Liu C, Xu MM, Zhao S, Shen B, Gao Y, Han D, He C	Science	N 6-methyladenosine (m6A) regulates stability and translation of messenger RNA (mRNA) in various biological processes. In this work, we show that knockout of the m6A writer Mettl3 or the nuclear reader Ythdc1 in mouse embryonic stem cells increases chromatin accessibility and activates transcription in an m6A-dependent manner. We found that METTL3 deposits m6A modifications on chromosome-associat…		high	GSE140561	2020-01-16	Electronic
32733464	Mouse	Context-Dependent IL-1 mRNA-Destabilization by TTP Prevents Dysregulation of Immune Homeostasis Under Steady State Conditions.	Sneezum L, Eislmayr K, Dworak H, Sedlyarov V, Le Heron A, Ebner F, Fischer I, Iwakura Y, Kovarik P	Front Immunol	The bioavailability of the major pro-inflammatory cytokines IL-1α and IL-1β is tightly controlled by transcription and post-translational processing to prevent hyperinflammation. The role of mRNA decay in maintenance of physiological IL-1 amounts remained unknown. Here we show that the down-regulation of Il1a and Il1b mRNA by the mRNA-destabilizing protein TTP (gene Zfp36) is required for immune …	Interleukin 1alpha, Interleukin 1beta, TTP, Zfp36, immune homeostasis, inflammation, mRNA stability, tristetraprolin	high	GSE143241	2020-07-07	Electronic
33763698	Mouse	YBX1 is required for maintaining myeloid leukemia cell survival by regulating BCL2 stability in an m6A-dependent manner.	Feng M, Xie X, Han G, Zhang T, Li Y, Li Y, Yin R, Wang Q, Zhang T, Wang P, Hu J, Cheng Y, Gao Z, Wang J, Chang J, Cui M, Gao K, Chai J, Liu W, Guo C, Li S, Liu L, Zhou F, Chen J, Zhang H	Blood	RNA-binding proteins (RBPs) are critical regulators of transcription and translation that are often dysregulated in cancer. Although RBPs are increasingly recognized as being important for normal hematopoiesis and for hematologic malignancies as oncogenes or tumor suppressors, RBPs that are essential for the maintenance and survival of leukemia remain elusive. Here we show that YBX1 is specifical…		high	GSE159178	2021-07-08	Print
35241478	Mouse	NMD is required for timely cell fate transitions by fine-tuning gene expression and regulating translation.	Huth M, Santini L, Galimberti E, Ramesmayer J, Titz-Teixeira F, Sehlke R, Oberhuemer M, Stummer S, Herzog V, Garmhausen M, Romeike M, Chugunova A, Leesch F, Holcik L, Weipoltshammer K, Lackner A, Schoefer C, von Haeseler A, Buecker C, Pauli A, Ameres SL, Smith A, Beyer A, Leeb M	Genes Dev	Cell fate transitions depend on balanced rewiring of transcription and translation programs to mediate ordered developmental progression. Components of the nonsense-mediated mRNA decay (NMD) pathway have been implicated in regulating embryonic stem cell (ESC) differentiation, but the exact mechanism is unclear. Here we show that NMD controls expression levels of the translation initiation factor …	RNA biology, cell fate regulation, embryonic stem cells, exit from naïve pluripotency, nonsense-mediated mRNA decay, pluripotency, translation initiation	high	GSE153457	2022-03-03	Electronic
36269839	Mouse	The ZFP36 family of RNA binding proteins regulates homeostatic and autoreactive T cell responses.	Cook ME, Bradstreet TR, Webber AM, Kim J, Santeford A, Harris KM, Murphy MK, Tran J, Abdalla NM, Schwarzkopf EA, Greco SC, Halabi CM, Apte RS, Blackshear PJ, Edelson BT	Sci Immunol	RNA binding proteins are important regulators of T cell activation, proliferation, and cytokine production. The zinc finger protein 36 (ZFP36) family genes (Zfp36, Zfp36l1, and Zfp36l2) encode RNA binding proteins that promote the degradation of transcripts containing AU-rich elements. Numerous studies have demonstrated both individual and shared functions of the ZFP36 family in immune cells, but…		high	GSE192956	2022-10-21	Electronic
37202476	Mouse	RNA stability controlled by m6A methylation contributes to X-to-autosome dosage compensation in mammals.	Rücklé C, Körtel N, Basilicata MF, Busch A, Zhou Y, Hoch-Kraft P, Tretow K, Kielisch F, Bertin M, Pradhan M, Musheev M, Schweiger S, Niehrs C, Rausch O, Zarnack K, Keller Valsecchi CI, König J	Nat Struct Mol Biol	In mammals, X-chromosomal genes are expressed from a single copy since males (XY) possess a single X chromosome, while females (XX) undergo X inactivation. To compensate for this reduction in dosage compared with two active copies of autosomes, it has been proposed that genes from the active X chromosome exhibit dosage compensation. However, the existence and mechanisms of X-to-autosome dosage co…		high	GSE203653	2023-05-18	Electronic
37541212	Mouse	TET2-mediated mRNA demethylation regulates leukemia stem cell homing and self-renewal.	Li Y, Xue M, Deng X, Dong L, Nguyen LXT, Ren L, Han L, Li C, Xue J, Zhao Z, Li W, Qing Y, Shen C, Tan B, Chen Z, Leung K, Wang K, Swaminathan S, Li L, Wunderlich M, Mulloy JC, Li X, Chen H, Zhang B, Horne D, Rosen ST, Marcucci G, Xu M, Li Z, Wei M, Tian J, Shen B, Su R, Chen J	Cell Stem Cell	TET2 is recurrently mutated in acute myeloid leukemia (AML) and its deficiency promotes leukemogenesis (driven by aggressive oncogenic mutations) and enhances leukemia stem cell (LSC) self-renewal. However, the underlying cellular/molecular mechanisms have yet to be fully understood. Here, we show that Tet2 deficiency significantly facilitates leukemogenesis in various AML models (mediated by agg…	CXCR4, RNA 5-methylcytosine methylation, TET2, TSPAN13, YBX1, bone marrow microenvironment, homing, leukemia stem cell, migration, self-renewal	high	GSE231330	2023-08-03	Print
37696947	Mouse	m6A RNA methylation orchestrates transcriptional dormancy during paused pluripotency.	Collignon, Evelyne; Cho, Brandon; Furlan, Giacomo; Fothergill-Robinson, Julie; Martin, Sylvia-Bryn; McClymont, Sarah A; Ross, Robert L; Limbach, Patrick A; Ramalho-Santos, Miguel	Nature cell biology	Embryos across metazoan lineages can enter reversible states of developmental pausing, or diapause, in response to adverse environmental conditions. The molecular mechanisms that underlie this remarkable dormant state remain largely unknown. Here we show that N<sup>6</sup>-methyladenosine (m<sup>6</sup>A) RNA methylation by Mettl3 is required for developmental pausing in mouse blastocysts and emb…		high	GSE228734	2023-09-07	Electronic
37903626	Mouse	Synergistic roles of tristetraprolin family members in myeloid cells in the control of inflammation.	Snyder BL, Huang R, Burkholder AB, Donahue DR, Mahler BW, Bortner CD, Lai WS, Blackshear PJ	Life Sci Alliance	Members of the tristetraprolin (TTP) family of RNA-binding proteins can bind to and promote the decay of specific transcripts containing AU-rich motifs. ZFP36 (TTP) is best known for regulating pro-inflammatory cytokine expression in myeloid cells; however, its mammalian paralogues ZFP36L1 and ZFP36L2 have not been viewed as important in controlling inflammation. We knocked out these genes in mye…		high	GSE229924	2023-10-30	Electronic
38508694	Mouse	Translation-dependent and -independent mRNA decay occur through mutually exclusive pathways defined by ribosome density during T cell activation.	Mercier, Blandine C; Labaronne, Emmanuel; Cluet, David; Guiguettaz, Laura; Fontrodona, Nicolas; Bicknell, Alicia; Corbin, Antoine; Wencker, Mélanie; Aube, Fabien; Modolo, Laurent; Jouravleva, Karina; Auboeuf, Didier; Moore, Melissa J; Ricci, Emiliano P	Genome research	mRNA translation and decay are tightly interconnected processes both in the context of mRNA quality-control pathways and for the degradation of functional mRNAs. Cotranslational mRNA degradation through codon usage, ribosome collisions, and the recruitment of specific proteins to ribosomes is an important determinant of mRNA turnover. However, the extent to which translation-dependent mRNA decay …		high	GSE159301	2024-04-25	Electronic
9845373	Yeast	Dissecting the regulatory circuitry of a eukaryotic genome.	Holstege, F C; Jennings, E G; Wyrick, J J; Lee, T I; Hengartner, C J; Green, M R; Golub, T R; Lander, E S; Young, R A	Cell	Genome-wide expression analysis was used to identify genes whose expression depends on the functions of key components of the transcription initiation machinery in yeast. Components of the RNA polymerase II holoenzyme, the general transcription factor TFIID, and the SAGA chromatin modification complex were found to have roles in expression of distinct sets of genes. The results reveal an unantici…		high		1998-11-25	Print
11972065	Yeast	Precision and functional specificity in mRNA decay.	Wang, Yulei; Liu, Chih Long; Storey, John D; Tibshirani, Robert J; Herschlag, Daniel; Brown, Patrick O	Proceedings of the National Academy of Sciences of the United States of America	Posttranscriptional processing of mRNA is an integral component of the gene expression program. By using DNA microarrays, we precisely measured the decay of each yeast mRNA, after thermal inactivation of a temperature-sensitive RNA polymerase II. The half-lives varied widely, ranging from approximately 3 min to more than 90 min. We found no simple correlation between mRNA half-lives and ORF size,…		high	GSE2986	2002-04-23	Electronic
15169913	Yeast	Genome-wide analysis of mRNA stability using transcription inhibitors and microarrays reveals posttranscriptional control of ribosome biogenesis factors.	Grigull, Jörg; Mnaimneh, Sanie; Pootoolal, Jeffrey; Robinson, Mark D; Hughes, Timothy R	Molecular and cellular biology	Using DNA microarrays, we compared global transcript stability profiles following chemical inhibition of transcription to rpb1-1 (a temperature-sensitive allele of yeast RNA polymerase II). Among the five inhibitors tested, the effects of thiolutin and 1,10-phenanthroline were most similar to rpb1-1. A comparison to various microarray data already in the literature revealed similarity between mRN…		high		2004-06-01	Print
21206491	Yeast	Dynamic transcriptome analysis measures rates of mRNA synthesis and decay in yeast.	Miller, Christian; Schwalb, Björn; Maier, Kerstin; Schulz, Daniel; Dümcke, Sebastian; Zacher, Benedikt; Mayer, Andreas; Sydow, Jasmin; Marcinowski, Lisa; Dölken, Lars; Martin, Dietmar E; Tresch, Achim; Cramer, Patrick	Molecular systems biology	To obtain rates of mRNA synthesis and decay in yeast, we established dynamic transcriptome analysis (DTA). DTA combines non-perturbing metabolic RNA labeling with dynamic kinetic modeling. DTA reveals that most mRNA synthesis rates are around several transcripts per cell and cell cycle, and most mRNA half-lives range around a median of 11 min. DTA can monitor the cellular response to osmotic stre…		high		2011-01-04	Print
21680716	Yeast	Dynamic profiling of mRNA turnover reveals gene-specific and system-wide regulation of mRNA decay.	Munchel, Sarah E; Shultzaberger, Ryan K; Takizawa, Naoki; Weis, Karsten	Molecular biology of the cell	RNA levels are determined by the rates of both transcription and decay, and a mechanistic understanding of the complex networks regulating gene expression requires methods that allow dynamic measurements of transcription and decay in living cells with minimal perturbation. Here, we describe a metabolic pulse-chase labeling protocol using 4-thiouracil combined with large-scale RNA sequencing to de…		high		2011-06-16	Electronic
22466169	Yeast	Comparative dynamic transcriptome analysis (cDTA) reveals mutual feedback between mRNA synthesis and degradation.	Sun, Mai; Schwalb, Björn; Schulz, Daniel; Pirkl, Nicole; Etzold, Stefanie; Larivière, Laurent; Maier, Kerstin C; Seizl, Martin; Tresch, Achim; Cramer, Patrick	Genome research	To monitor eukaryotic mRNA metabolism, we developed comparative dynamic transcriptome analysis (cDTA). cDTA provides absolute rates of mRNA synthesis and decay in Saccharomyces cerevisiae (Sc) cells with the use of Schizosaccharomyces pombe (Sp) as an internal standard. cDTA uses nonperturbing metabolic labeling that supersedes conventional methods for mRNA turnover analysis. cDTA reveals that Sc…		high		2012-03-30	Electronic
24529382	Yeast	Global analysis of mRNA isoform half-lives reveals stabilizing and destabilizing elements in yeast.	Geisberg, Joseph V; Moqtaderi, Zarmik; Fan, Xiaochun; Ozsolak, Fatih; Struhl, Kevin	Cell	We measured half-lives of 21,248 mRNA 3' isoforms in yeast by rapidly depleting RNA polymerase II from the nucleus and performing direct RNA sequencing throughout the decay process. Interestingly, half-lives of mRNA isoforms from the same gene, including nearly identical isoforms, often vary widely. Based on clusters of isoforms with different half-lives, we identify hundreds of sequences conferr…		high	GSE52286	2014-02-13	Print
25161313	Yeast	Determination of in vivo RNA kinetics using RATE-seq.	Neymotin, Benjamin; Athanasiadou, Rodoniki; Gresham, David	RNA (New York, N.Y.)	The abundance of a transcript is determined by its rate of synthesis and its rate of degradation; however, global methods for quantifying RNA abundance cannot distinguish variation in these two processes. Here, we introduce RNA approach to equilibrium sequencing (RATE-seq), which uses in vivo metabolic labeling of RNA and approach to equilibrium kinetics, to determine absolute RNA degradation and…	RATE-seq; RNA degradation; RNA synthesis; metabolic labeling; thiouracil	high		2014-08-26	Electronic
25768907	Yeast	Codon optimality is a major determinant of mRNA stability.	Presnyak, Vladimir; Alhusaini, Najwa; Chen, Ying-Hsin; Martin, Sophie; Morris, Nathan; Kline, Nicholas; Olson, Sara; Weinberg, David; Baker, Kristian E; Graveley, Brenton R; Coller, Jeff	Cell	mRNA degradation represents a critical regulated step in gene expression. Although the major pathways in turnover have been identified, accounting for disparate half-lives has been elusive. We show that codon optimality is one feature that contributes greatly to mRNA stability. Genome-wide RNA decay analysis revealed that stable mRNAs are enriched in codons designated optimal, whereas unstable mR…		high	GSE57385	2015-03-12	Print
28706991	Yeast	Multiplexed gene control reveals rapid mRNA turnover.	Baudrimont, Antoine; Voegeli, Sylvia; Viloria, Eduardo Calero; Stritt, Fabian; Lenon, Marine; Wada, Takeo; Jaquet, Vincent; Becskei, Attila	Science advances	The rates of mRNA synthesis and decay determine the mRNA expression level. The two processes are under coordinated control, which makes the measurements of these rates challenging, as evidenced by the low correlation among the methods of measurement of RNA half-lives. We developed a minimally invasive method, multiplexed gene control, to shut off expression of genes with controllable synthetic pr…		high		2017-07-12	Electronic
35296539	Yeast	Global SLAM-seq for accurate mRNA decay determination and identification of NMD targets.	Alalam, Hanna; Zepeda-Martínez, Jorge A; Sunnerhagen, Per	RNA (New York, N.Y.)	Gene expression analysis requires accurate measurements of global RNA degradation rates, earlier problematic with methods disruptive to cell physiology. Recently, metabolic RNA labeling emerged as an efficient and minimally invasive technique applied in mammalian cells. Here, we have adapted SH-linked alkylation for the metabolic sequencing of RNA (SLAM-seq) for a global mRNA stability study in y…	4-thiouracil; Saccharomyces cerevisiae; mRNA degradation; metabolic labeling; nonsense-mediated decay	high	GSE196690	2022-03-16	Electronic
31012849	Human	Translation affects mRNA stability in a codon-dependent manner in human cells	Wu Q, Bazzini AA	eLife	mRNA translation decodes nucleotide into amino acid sequences. However, translation has also been shown to affect mRNA stability depending on codon composition in model organisms, although universality of this mechanism remains unclear. Here, using three independent approaches to measure exogenous and endogenous mRNA decay, we define which codons are associated with stable or unstable mRNAs in hu…	SLAM-seq; chromosomes; codon optimality; gene expression; human; mRNA stability; poly(A)-tail; tRNA; translation	high	GSE126522, GSE126523	2019-04-23	Electronic
38273160	Human	A ubiquitous GC content signature underlies multimodal mRNA regulation by DDX3X.	Jowhar Z, Xu A, Venkataramanan S, Dossena F, Hoye ML, Silver DL, Floor SN, Calviello L	Molecular systems biology	The road from transcription to protein synthesis is paved with many obstacles, allowing for several modes of post-transcriptional regulation of gene expression. A fundamental player in mRNA biology is DDX3X, an RNA binding protein that canonically regulates mRNA translation. By monitoring dynamics of mRNA abundance and translation following DDX3X depletion, we observe stabilization of translation…	Computational Biology, DDX3X, Transcriptomics, Translation, mRNA Biology	high		2024-01-25	Electronic
38478163	Human	RNA-Seq time-course analysis of neural precursor cell transcriptome in response to herpes simplex Virus-1 infection.	Wood JA, Chaparala S, Bantang C, Chattopadhyay A, Wesesky MA, Kinchington PR, Nimgaonkar VL, Bloom DC, D'Aiuto L	Journal of neurovirology	The neurogenic niches within the central nervous system serve as essential reservoirs for neural precursor cells (NPCs), playing a crucial role in neurogenesis. However, these NPCs are particularly vulnerable to infection by the herpes simplex virus 1 (HSV-1). In the present study, we investigated the changes in the transcriptome of NPCs in response to HSV-1 infection using bulk RNA-Seq, compared…	(hiPSCs), Herpes simplex virus (HSV), Human induced pluripotent stem cells, Neural precursor cells, Neurospheres, RNA-Seq, Time-course analysis	high		2024-03-13	Electronic
35114099	Human	Heat shock induces premature transcript termination and reconfigures the human transcriptome.	Cugusi S, Mitter R, Kelly GP, Walker J, Han Z, Pisano P, Wierer M, Stewart A, Svejstrup JQ	Molecular cell	The heat shock (HS) response involves rapid induction of HS genes, whereas transcriptional repression is established more slowly at most other genes. Previous data suggested that such repression results from inhibition of RNA polymerase II (RNAPII) pause release, but here, we show that HS strongly affects other phases of the transcription cycle. Intriguingly, while elongation rates increase upon …	CDK9, CPSF3, SCAF4, SCAF8, TT-seq, U1 snRNA, alternative polyadenylation, cryptic polyadenylation sites, elongation, heat shock, pTEFb, pause release, premature termination, telescripting, transcriptional repression	high		2022-02-02	Electronic
39591967	Human	The ribotoxic stress response drives acute inflammation, cell death, and epidermal thickening in UV-irradiated skin in vivo.	Vind AC, Wu Z, Firdaus MJ, Snieckute G, Toh GA, Jessen M, Martínez JF, Haahr P, Andersen TL, Blasius M, Koh LF, Maartensson NL, Common JEA, Gyrd-Hansen M, Zhong FL, Bekker-Jensen S	Molecular cell	Solar UVB light causes damage to the outermost layer of skin. This insult induces rapid local responses, such as dermal inflammation, keratinocyte cell death, and epidermal thickening, all of which have traditionally been associated with DNA damage response signaling. Another stress response that is activated by UVB light is the ribotoxic stress response (RSR), which depends on the ribosome-assoc…	JNK, UV, ZAK-alpha, apoptosis, inflammation, p38, pyroptosis, ribotoxic stress response, skin	high		2024-11-25	Electronic
